# Supplementary material for: Identification, characterization and functional analysis of grape (Vitis vinifera L.) mitochondrial transcription termination factor (mTERF) genes in responding to biotic stress and exogenous phytohormone
Source: BMC Genomics. 2021 Feb 26;22:136. doi: 10.1186/s12864-021-07446-z (PMC7913399; doi:10.1186/s12864-021-07446-z)
Supplement: Supplementary file 5 — Additional file 5: Table S1. Primer sequences used for semi-quantitative RT-PCR and quantitative real-time PCR of the 25 grape mTERF genes. Primer 5.0 software were used to designed specific primers. [file 12864_2021_7446_MOESM5_ESM.xlsx]

## Sheet: Sheet1
Supplementary Table S1. Primers of grape mTERF genes.
GENE NAME	Gene locus	Primers (5' to 3')
		Forward primer	Reverse primer
VvmTERF1	GSVIVT01010499001	GACACCGTGAAATCCGTTGAG	GCCTATGCCGAGGTTTTATCTT
VvmTERF2	GSVIVT01023845001	AAGGGGATATGGAAATCAGCAG	AAAGAAAGCCAGGAGGGGAC
VvmTERF3	GSVIVT01031956001	ACCTCAAAACCCTGGGCATC	TCCACCCGAGTGTTCAAAAGA
VvmTERF4	GSVIVT01031970001	CCAATGGGGTACGGAGGGAT	CCAGTTGCGGCTTAAATGCTAG
VvmTERF5	GSVIVT01017772001	CATGCAATGAGAGCGATGGG	CGACTCAAACAGAACTACCAGGC
VvmTERF6	GSVIVT01011061001	ACCCATTTGGAACAGAGGCA	CGAGATAATCAAGCACGGGAAT
VvmTERF7	GSVIVT01010970001	AGACTCCGTCCTCGCACTCC	ACATTGATTCACCCATTCCACAG
VvmTERF8	GSVIVT01028380001	ATCACCGACGCTCAACTTCC	CGAATCCGCTTTCCATAACC
VvmTERF9	GSVIVT01028382001	TGCCTGAATCCTCTATCGTGTTT	CACATCCCCACTTCACCCTTA
VvmTERF10	GSVIVT01028383001	TCTCGTCGTCCAAACAACATTC	TCCAAGCTCATACGCAAGATACT
VvmTERF11	GSVIVT01028384001	CTTAGCCAATCCTGTGAAGACCC	GAATCCAGCAATGCCTTACGA
VvmTERF12	GSVIVT01022213001	CCATCATCGTCAACTACCTTATTCA	CCAAGTCGGCACCCACAA
VvmTERF13	GSVIVT01033517001	CAGGCACTGCTATCTATTTCTGATT	TGATAATTCCACAAAGTCGCTTC
VvmTERF14	GSVIVT01029533001	GGAGTGGAATGCGTGGAAAA	TCAACAAGATACCCAAAAGAGGC
VvmTERF15	GSVIVT01021544001	CCTCCATTCCATCCACTCCA	CCTTGTCATCAACTCCCTAAACT
VvmTERF16	GSVIVT01026275001	GGCTTTTGGTTGGTGGCG	CCTTCAAACAGCAGTTCAGGATTT
VvmTERF17	GSVIVT01015207001	AAGTTGAACTCCCCTCTACGG	CAAATAACCCAAAACTGGAATCAT
VvmTERF18	GSVIVT01012810001	GAAAACAGTCAAACGAGTCCCC	GGCAGCAAGCCATTATTAGCA
VvmTERF19	GSVIVT01001819001	GGCTTCATTCTGTTCATAAATCTC	TTTGCCCACTGTTTCTTGTCC
VvmTERF20	GSVIVT01038641001	ATCTCCTCCTCCGATGTCTTCA	GGGCTCTATCTTCCCCTCTAAAT
VvmTERF21	GSVIVT01008120001	CCACCTTCCCAACTTCACGG	CAGGGTCCAACTCAAACCTTCTT
VvmTERF22	GSVIVT01009012001	AAGCGGCACCAGTTCTCCC	CGGTTTCAAGGTCTTCCCTAAATC
VvmTERF23	GSVIVT01034475001	ATTTGCTTCTCCTTTGCTGACC	CTTCCGCTCTTCGCTCCA
VvmTERF24	GSVIVT01037780001	CGAGGGACTTCCTTCGTAAAGC	GGAGACCGCCCAAATAGCC
VvmTERF25	GSVIVT01036787001	GGTTTCCACTTCTTGATTACCTGA	GCTTAACTGCACGACTTTCCCTA
Actin1	AY680701	GATTCTGGTGATGGTGTGAGT	GACAATTTCCCGTTCAGCAGT
EF1-α	EC931777	AGGAGGCAGCCAACTTCACC	CAAACCCTGCATCACCATTC
