# Supplementary material for: Identification, characterization and functional analysis of grape (Vitis vinifera L.) mitochondrial transcription termination factor (mTERF) genes in responding to biotic stress and exogenous phytohormone
Source: BMC Genomics. 2021 Feb 26;22:136. doi: 10.1186/s12864-021-07446-z (PMC7913399; doi:10.1186/s12864-021-07446-z)
Supplement: Supplementary file 6 — Additional file 6: Table S2. Synteny blocks of VvmTERF genes between the grape and Arabidopsis genomes. [file 12864_2021_7446_MOESM6_ESM.xlsx]

## Sheet: Sheet1
Supplementary Table S2. The synteny regions between grape mTERF genes.
No.	region1(Arabidopsis gene1)			region2(Grape gene2)			gene in the synteny region
	Chr	Start	End	Chr	Start	End	gene1	ID	gene2	ID
1	chr4	17902266	18220324	chr3	120122	3032099	AtmTERF6	AT4G38160	VvmTERF2	GSVIVT01023845001
2	chr4	1185751	1412756	chr7	840895	2488582	AtmTERF4	AT4G02990	VvmTERF6	GSVIVT01011061001
3	chr5	2029793	2119640	chr8	20033257	20735141	AtmTERF19	AT5G06810	VvmTERF13	GSVIVT01033517001
4	chr2	14518344	14716634	chr10	4909825	11538707	AtmTERF10	AT2G34620	VvmTERF15	GSVIVT01021544001
5	chr5	22121102	22792306	chr19	4954907	10830108	AtmTERF9	AT5G55580	VvmTERF24	GSVIVT01037780001
6	chr1	29772510	30007190	chr19	22290729	23216894	AtmTERF17	AT1G79220	VvmTERF25	GSVIVT01036787001
